# Supplementary material for: Development of Novel Pyrrole Derivatives and Their Cinnamic Hybrids as Dual COX-2/LOX Inhibitors
Source: Molecules. 2023 Dec 5;28(24):7958. doi: 10.3390/molecules28247958 (PMC10746053; doi:10.3390/molecules28247958)
Supplement: Supplementary file 1 [file molecules-28-07958-s001.zip]

Archive with 1 entries (1 files):
- molecules-2628284-supplementary.pdf
